# Supplementary material for: Environmental DNA as a complementary tool for biodiversity monitoring: A multi-technique and multi-trophic approach to investigate cetacean distribution and feeding ecology
Source: PLoS One. 2024 Oct 16;19(10):e0300992. doi: 10.1371/journal.pone.0300992 (PMC11482729; doi:10.1371/journal.pone.0300992)
Supplement: S1 Table — (XLSX) [file pone.0300992.s002.xlsx]

## Sheet: Folha1
Table S1 - Pre-defined eDNA sampling stations on the vertices of the monitoring transects, with distance from coastline and gegraphical coordinates (DD).
Station	Approximate distance from the coastline (nauticul miles)	Latitude	Longitude
S01	2	41.083333	-8.7
S02	12	41.083333	-8.916666
S03	12	41.183333	-8.083333
S04	2	41.183333	-8.75
S05	2	41.283333	-8.8
S06	12	41.283333	-9.0166667
S07	12	41.383333	-9.0166667
S08	2	41.383333	-8.8
S09	2	41.483333	-8.8166667
S10	12	41.483333	-9.0333333
S11	12	41.583333	-9.0666667
S12	2	41.583333	-8.083333
S13	2	41.683333	-8.883333
S14	12	41.683333	-9.1
S15	12	41.783333	-9.1166667
S16	2	41.783333	-8.9
