# Supplementary material for: Environmental DNA as a complementary tool for biodiversity monitoring: A multi-technique and multi-trophic approach to investigate cetacean distribution and feeding ecology
Source: PLoS One. 2024 Oct 16;19(10):e0300992. doi: 10.1371/journal.pone.0300992 (PMC11482729; doi:10.1371/journal.pone.0300992)
Supplement: S2 Table — (XLSX) [file pone.0300992.s003.xlsx]

## Sheet: Folha1
Table S2 - Sample log of all eDNA samples collected in pre-defined stations (see methods), with respective sampling date, DNA concentration quantified using Qubit™ dsDNA High Sensitivity (HS) assay kit (Invitrogen™) and total number of ASVs generated by Illumina MiSeq300 platform after read quality-filtering.
Campaign	Sample	Sampling Date	Station	DNA concentration (ng/µL)	Total number of ASVs	In-shore/Off-shore
Summer 2021	S1_1	2021-06-25	S01	8.64	6 415	In-shore
	S4_1	2021-06-25	S02	10.6	246	Off-shore
	S5_1	2021-06-25	S03	4.75	2 487	Off-shore
	S6_1	2021-06-25	S04	9.79	168	In-shore
	S7_1	2021-06-26	S05	1.99	0	In-shore
	S10_1	2021-06-26	S06	3.51	0	Off-shore
	A21_6	2021-06-26	S07	1.26	0	Off-shore
	S14_1	2021-06-26	S08	10.2	0	In-shore
	S15_1A	2021-06-27	S09	15.6	217	In-shore
	A21_14	2021-06-27	S10	13.6	383	Off-shore
	A21_16*	2021-09-24	S07	1.09	0	Off-shore
	A21_17*	2021-09-24	S08	1.1	0	In-shore
	S19_1	2021-09-24	S11	15.3	186	Off-shore
	S22_1	2021-09-24	S12	39.3	2 011	In-shore
	A21_20	2021-09-25	S13	7.4	3 675	In-shore
	S26_1	2021-09-25	S14	12.4	0	Off-shore
	S27_1	2021-09-25	S15	12.5	394	Off-shore
	A21_23	2021-09-25	S16	1.26	600	In-shore
Winter 2021/22	A22_12	2022-03-25	S01	12.8	986	In-shore
	A22_15	2022-03-25	S02	17.8	1 678	Off-shore
	A22_16	2022-03-25	S03	3.28	5 238	Off-shore
	A22_18	2022-03-25	S04	17.3	464	In-shore
	A22_21	2022-03-29	S05	0.2	0	In-shore
	A22_24	2022-03-29	S06	0.93	6 815	Off-shore
	A22_1	2022-02-02	S09	1.26	0	In-shore
	A22_2	2022-02-02	S10	1.64	0	Off-shore
	A22_3	2022-02-02	S11	2.75	2 783	Off-shore
	A22_6	2022-02-02	S12	1.04	0	In-shore
	A22_7	2022-02-03	S13	3.93	9 286	In-shore
	A22_8	2022-02-03	S14	0.89	981	Off-shore
	S27_W1	2022-02-03	S15	4.1	105	Off-shore
	A22_10	2022-02-03	S16	3.68	0	In-shore
Summer 2022	A22_71	2022-08-30	S01	0.093	0	In-shore
	A22_74	2022-08-30	S02	1.07	0	Off-shore
	A22_75	2022-08-30	S03	0.14	0	Off-shore
	A22_79	2022-08-30	S04	1.58	0	In-shore
	A22_70	2022-08-31	S05	7.53	713	In-shore
	A22_65	2022-08-31	S06	4.69	111	Off-shore
	A22_64	2022-08-31	S07	0.23	0	Off-shore
	A22_60	2022-08-31	S08	0.091	0	In-shore
	A22_33	2022-08-09	S09	0.13	0	In-shore
	A22_35	2022-08-09	S10	0.062	0	Off-shore
	A22_37	2022-08-09	S11	0.059	0	Off-shore
	A22_39	2022-08-09	S12	0.67	0	In-shore
	A22_44	2022-08-10	S13	0.087	0	In-shore
	A22_52	2022-08-10	S14	0.91	0	Off-shore
	A22_53	2022-08-10	S15	0.26	0	Off-shore
	A22_57	2022-08-10	S16	0.07	0	In-shore
Winter 2022/23	A23_2	2023-03-20	S01	3.2	1 771	In-shore
	A23_4	2023-03-20	S02	0.73	7 738	Off-shore
	A23_5	2023-03-20	S03	1.12	0	Off-shore
	A23_9	2023-03-20	S04	1.43	3 807	In-shore
	A23_19	2023-03-21	S05	0.13	0	In-shore
	A23_17	2023-03-21	S06	low	0	Off-shore
	A23_14	2023-03-21	S07	0.56	5 347	Off-shore
	A23_11	2023-03-21	S08	0.14	9	In-shore
	A23_36	2023-03-28	S09	0.68	0	In-shore
	A23_34	2023-03-28	S10	0.78	0	Off-shore
	A23_32	2023-03-28	S11	0.1	9 894	Off-shore
	A23_31	2023-03-28	S12	5.78	0	In-shore
	A23_29	2023-03-27	S13	4.81	1 229	In-shore
	A23_27	2023-03-27	S14	0.67	0	Off-shore
	A23_25	2023-03-27	S15	2.35	9 716	Off-shore
	A23_20	2023-03-27	S16	13.7	269	In-shore
*A second collection was made at the S15 and S18 station during the Summer ‘21 campaign.
