# Supplementary material for: Environmental DNA as a complementary tool for biodiversity monitoring: A multi-technique and multi-trophic approach to investigate cetacean distribution and feeding ecology
Source: PLoS One. 2024 Oct 16;19(10):e0300992. doi: 10.1371/journal.pone.0300992 (PMC11482729; doi:10.1371/journal.pone.0300992)
Supplement: S3 Table — Observed foraging behaviour was also recorded whenever it was possible to clearly determine it. (XLSX) [file pone.0300992.s004.xlsx]

## Sheet: Folha1
Table S3 - Recorded sighintgs during the visual surveys on the season monitoring campaigns between the summer of 2021 and the winter of 2022/2023 in the north coast of continental Portugal , sighing date, identified species and respective geographical coordinates (DD). Observed foraging behaviour was also recorded whenever it was possible to clearly determine it.
Campaign	Sighting date	Species	Longitude	Latitude	Observed foraging behavior?
Summer 2021	2021-06-25	Delphinus delphis	-8.75249	41.1883	Foraging
	2021-06-25	Delphinus delphis	-8.89711	41.1952	-
	2021-06-25	Delphinus delphis	-8.92847	41.1057	-
	2021-06-25	Delphinus delphis	-8.98054	41.0672	-
	2021-06-25	NI Cetacea	-8.91889	41.0831	-
	2021-06-25	NI Cetacea	-8.89338	41.0803	-
	2021-06-25	Grampus griseus	-8.70349	41.0854	-
	2021-06-25	Grampus griseus	-8.69338	41.1139	-
	2021-06-26	Grampus griseus	-8.74759	41.1881	Foraging
	2021-06-26	Tursiops truncatus	-8.9165	41.3874	-
	2021-07-01	NI Delphinidae	-8.87303	41.2918	-
	2021-07-01	NI Delphinidae	-8.93069	41.3517	-
	2021-07-01	Delphinus delphis	-8.92848	41.3573	-
	2021-07-01	Delphinus delphis	-9.06127	41.5323	-
	2021-09-24	Delphinus delphis	-8.807	41.396	-
	2021-09-24	Delphinus delphis	-8.81295	41.4095	-
	2021-09-24	Delphinus delphis	-8.83513	41.4833	-
	2021-09-24	Delphinus delphis	-8.89977	41.4841	-
	2021-09-24	Delphinus delphis	-8.93395	41.4844	-
	2021-09-24	Delphinus delphis	-8.98243	41.4837	-
	2021-09-24	NI Delphinidae	-9.01333	41.4825	-
	2021-09-24	Delphinus delphis	-9.02169	41.4829	-
	2021-09-24	Delphinus delphis	-9.02876	41.4817	-
	2021-09-24	Delphinus delphis	-9.04997	41.4896	-
	2021-09-24	Delphinus delphis	-8.92559	41.5852	-
	2021-09-24	Delphinus delphis	-8.92144	41.583	-
	2021-09-24	Delphinus delphis	-8.90024	41.5845	-
	2021-09-25	NI Delphinidae	-9.12552	41.7233	-
Winter 2021/22	2022-02-02	Delphinus delphis	-8.81684	41.4225	-
	2022-02-02	Delphinus delphis	-9.03419	41.4844	-
	2022-02-02	Delphinus delphis	-9.05195	41.4847	-
	2022-02-02	Delphinus delphis	-9.05609	41.5086	-
	2022-02-02	Delphinus delphis	-9.07079	41.525	-
	2022-02-02	NI Cetacea	-8.95893	41.5846	-
	2022-02-02	Tursiops truncatus	-8.85751	41.5844	-
	2022-02-03	Delphinus delphis	-8.85393	41.594	-
	2022-02-03	NI Delphinidae	-8.92829	41.6846	-
	2022-02-03	NI Delphinidae	-8.96393	41.685	-
	2022-02-03	NI Delphinidae	-8.79157	41.3881	-
	2022-03-25	NI Delphinidae	-8.90329	41.0862	-
	2022-03-29	Delphinus delphis	-8.83365	41.2882	-
Summer 2022	2022-08-09	NI Delphinidae	-8.79463	41.3506	-
	2022-08-09	Delphinus delphis	-8.80544	41.3857	-
	2022-08-09	Delphinus delphis	-8.82118	41.4322	-
	2022-08-09	Delphinus delphis	-9.04626	41.5796	-
	2022-08-09	NI Delphinidae	-8.90843	41.586	-
	2022-08-09	Delphinus delphis	-8.87843	41.585	-
	2022-08-09	Delphinus delphis	-8.85409	41.5947	-
	2022-08-09	Delphinus delphis	-8.85161	41.5947	-
	2022-08-09	Delphinus delphis	-8.86377	41.6174	-
	2022-08-09	Delphinus delphis	-8.68425	41.1453	-
	2022-08-10	NI Delphinidae	-8.85997	41.676	-
	2022-08-10	Delphinus delphis	-9.02989	41.6855	-
	2022-08-10	Delphinus delphis	-9.04594	41.6673	-
	2022-08-10	NI Delphinidae	-9.11358	41.6859	-
	2022-08-10	NI Delphinidae	-9.12612	41.7455	-
	2022-08-10	Tursiops truncatus	-9.08612	41.7956	-
	2022-08-30	Phocoena phocoena	-8.75124	41.262	-
	2022-08-30	Phocoena phocoena	-8.78925	41.3544	-
	2022-08-30	Delphinus delphis	-8.97057	41.2862	-
	2022-08-31	NI Cetacea	-8.76761	41.1991	-
	2022-08-31	Phocoena phocoena	-8.89448	41.0819	-
	2022-08-31	Delphinus delphis	-8.77361	41.0846	-
	2022-08-31	Delphinus delphis	-8.85625	41.0768	-
Winter 2022/23	2023-03-20	Delphinus delphis	-8.83304	41.1835	-
	2023-03-20	Delphinus delphis	-8.77684	41.0833	Foraging
	2023-03-21	Delphinus delphis	-8.84078	41.3906	-
	2023-03-21	Delphinus delphis	-8.99875	41.3797	-
	2023-03-27	Delphinus delphis	-8.97944	41.775	-
	2023-03-28	Delphinus delphis	-8.90416	41.483	-
	2023-03-28	Delphinus delphis	-8.79646	41.3462	-
