# Supplementary material for: Environmental DNA as a complementary tool for biodiversity monitoring: A multi-technique and multi-trophic approach to investigate cetacean distribution and feeding ecology
Source: PLoS One. 2024 Oct 16;19(10):e0300992. doi: 10.1371/journal.pone.0300992 (PMC11482729; doi:10.1371/journal.pone.0300992)
Supplement: S4 Table — A—DNA concentrations by monitoring campaign. B—Total number of target taxa ASVs (cetaceans and selected Actinopteri species with known occurrence in Continental Portugal). P-values of less than 0.05 were regarded as statistically significant. (XLSX) [file pone.0300992.s005.xlsx]

## Sheet: Folha1
Table S4 - Pairwise Wilcoxon test results between the collected eDNA samples originated data in the various monitoring campaigns carried out between the summer of 2021 and the winter of 2022/2023 in the north coast of Continental Portugal. A - DNA concentrations by monitoring campaign. B - Total number of target taxa ASVs (cetaceans and selected Actinopteri species with known occurrence in Contin…
A - [DNA]
	Summer 2021	Summer 2022	Winter 2022/23
Summer 2022	0.022	-	-
Winter 2021/22	1.000	0.013	-
Winter 2022/23	1.000	0.037	1.000
B - Number of ASVs
	Summer 2021	Summer 2022	Winter 2022/23
Summer 2022	8.9e-05	-	-
Winter 2021/22	0.6378	0.0063	-
Winter 2022/23	0.0041	0.5388	0.2061
