# Supplementary material for: Environmental DNA as a complementary tool for biodiversity monitoring: A multi-technique and multi-trophic approach to investigate cetacean distribution and feeding ecology
Source: PLoS One. 2024 Oct 16;19(10):e0300992. doi: 10.1371/journal.pone.0300992 (PMC11482729; doi:10.1371/journal.pone.0300992)
Supplement: S5 Table — (XLSX) [file pone.0300992.s006.xlsx]

## Sheet: ASVs_Grouped_station
Table S5 - Grouped number of total ASVs detected for all identified species in the eDNA samples collected between the summer of 2021 and the winter of 2022/2023 in the north coast of continental Portugal.
Species/Stations	S01	S02	S03	S04	S05	S06	S07	S08	S09	S10	S11	S12	S13	S14	S15	S16
Sardina pilchardus	5 140	6 842	5238	2 501	713	5 771		9	127	254	2 108	1 853	11 841	622	96 835
Dicentrarchus labrax	124	68	48	12		1 044	5 347		35	133	9 894		95			869
Grampus griseus		2 506
Delphinus delphis	1 524			488		108					102		72		60
Engraulis encrasicolus	1 302		2 439									160	817	359	430
Balaenoptera physalus				971									1 134
Solea solea											675
Scomberesox saurus															334
Labrus bergylta	247								16			31
Alosa alosa	195			87
Scorpaena porcus	22	246
Phocoena phocoena	6			216
Pleuronectidae spp.	157												136
Dicoglossa cuneata	112			26
Hyperoplus lanceolatus	134
Trachurus trachurus	120
Tursiops truncatus													95
Belone belone											84
Scomber scombrus				57
Anguilla anguilla				52
Symphodus melops									39
Diplodus sargus	36
Conger conger	22
Sarpa salpa				16
